# Supplementary material for: Transcription Factors Responding to Pb Stress in Maize
Source: Genes (Basel). 2017 Sep 18;8(9):231. doi: 10.3390/genes8090231 (PMC5615364; doi:10.3390/genes8090231)
Supplement: Supplementary file 1 [file genes-08-00231-s001.zip]

Archive with 1 entries (1 files):
- genes-219631-supplementary.rar
